# Supplementary material for: A mononuclear nonheme iron complex with higher affinity for O2 than CO via hydrogen bonding
Source: Nat Commun. 2026 May 5;17:6101. doi: 10.1038/s41467-026-72599-y (PMC13358151; doi:10.1038/s41467-026-72599-y)
Supplement: Supplementary file 3 — Source Data [file 41467_2026_72599_MOESM3_ESM.xlsx]

## Sheet: Tabelle1
The Fe-O2 complex with HB
end-on
Singlet
Fe 0.678480000 0.741158000 0.046974000
N -0.044551000 0.317596000 1.762533000
N 2.112488000 0.416509000 -1.249289000
N -0.794601000 0.558647000 -1.150463000
N 0.668223000 -1.501061000 -0.129639000
C -0.151176000 1.161091000 2.840513000
N 0.665725000 2.218860000 2.926103000
H 1.424279000 2.262014000 2.213273000
C 0.486075000 3.449359000 3.722411000
H -0.496263000 3.376734000 4.215422000
C 1.600463000 3.574803000 4.774430000
H 1.637125000 2.701328000 5.445031000
H 1.439311000 4.476746000 5.386003000
H 2.582658000 3.664340000 4.280377000
C 0.476784000 4.660816000 2.777718000
H 0.342574000 5.586142000 3.360179000
H -0.343709000 4.584279000 2.048780000
H 1.426823000 4.732413000 2.222833000
N -1.118471000 0.930623000 3.772573000
H -1.862887000 0.302263000 3.469807000
C -1.000818000 1.054909000 5.247821000
H -0.085364000 1.629808000 5.446178000
C -2.217319000 1.807344000 5.800109000
H -2.127963000 1.920122000 6.892184000
H -3.146165000 1.250226000 5.588596000
H -2.309063000 2.809441000 5.350884000
C -0.843528000 -0.341080000 5.869983000
H -0.747449000 -0.257012000 6.964690000
H 0.054744000 -0.848542000 5.482272000
H -1.726155000 -0.968535000 5.655041000
C 2.191331000 0.889153000 -2.501304000
N 1.642474000 2.104208000 -2.766791000
H 1.335164000 2.589720000 -1.921099000
N 2.820776000 0.195919000 -3.495758000
H 3.051217000 -0.769873000 -3.267854000
C 3.660204000 0.784772000 -4.572646000
H 2.989121000 1.293039000 -5.288361000
C 4.665064000 1.798772000 -4.009758000
H 5.246444000 2.244207000 -4.833038000
H 5.363613000 1.301564000 -3.315642000
H 4.153975000 2.611937000 -3.469946000
C 4.344313000 -0.374539000 -5.303992000
H 4.929971000 0.013395000 -6.151246000
H 3.603586000 -1.090848000 -5.695761000
H 5.035033000 -0.909893000 -4.628644000
C 1.041557000 2.578476000 -4.034199000
H 1.858203000 2.822986000 -4.739078000
C 0.120299000 1.530479000 -4.672365000
H -0.735647000 1.324776000 -4.008939000
H 0.648261000 0.584185000 -4.869413000
H -0.268582000 1.912472000 -5.629895000
C 0.287743000 3.875363000 -3.716204000
H -0.118051000 4.309694000 -4.642399000
H 0.953019000 4.619401000 -3.248190000
H -0.557459000 3.676161000 -3.034038000
C -1.925034000 1.301484000 -1.106937000
N -1.841805000 2.610425000 -0.755974000
H -0.888151000 2.954480000 -0.614845000
C -2.877657000 3.359916000 -0.006964000
H -3.841174000 3.206776000 -0.516731000
C -2.988117000 2.832943000 1.431341000
H -3.794199000 3.356572000 1.970031000
H -2.045572000 2.992743000 1.978718000
H -3.214593000 1.754392000 1.432987000
C -2.531972000 4.849550000 -0.085579000
H -3.282128000 5.437782000 0.464518000
H -2.512017000 5.195853000 -1.131225000
H -1.545226000 5.054145000 0.364579000
N -3.133216000 0.764373000 -1.433160000
H -3.182358000 -0.250831000 -1.375786000
C -4.253039000 1.393690000 -2.185465000
H -4.866091000 1.984742000 -1.478709000
C -5.128228000 0.258100000 -2.729309000
H -4.573287000 -0.345182000 -3.468226000
H -6.014731000 0.681109000 -3.225895000
H -5.476510000 -0.402175000 -1.917460000
C -3.741594000 2.307786000 -3.304687000
H -3.108697000 3.122491000 -2.920851000
H -4.599767000 2.759728000 -3.826519000
H -3.155199000 1.725156000 -4.034899000
C 2.897345000 -0.722100000 -0.774918000
H 3.245317000 -0.493203000 0.248841000
H 3.800067000 -0.900654000 -1.384937000
C 1.959244000 -1.933446000 -0.756223000
H 1.749944000 -2.263181000 -1.785869000
H 2.383815000 -2.790116000 -0.207130000
C -0.504723000 -1.073121000 1.956946000
H -1.519541000 -1.208665000 1.538374000
H -0.545552000 -1.332988000 3.026511000
C 0.504871000 -1.980297000 1.265926000
H 1.479656000 -1.886791000 1.770134000
H 0.191197000 -3.040297000 1.289420000
C -0.510199000 -1.845421000 -0.977989000
H -1.386741000 -1.979837000 -0.327766000
H -0.338042000 -2.794996000 -1.512288000
C -0.745879000 -0.683974000 -1.937364000
H 0.095115000 -0.607673000 -2.646762000
H -1.653833000 -0.833852000 -2.540843000
O 0.855756000 2.496936000 0.036338000
O 2.089265000 2.562463000 0.643048000
Triplet
Fe 0.789276000 0.602362000 0.026581000
N 0.143755000 0.232410000 1.814231000
N 2.109964000 0.310609000 -1.361514000
N -0.742458000 0.458891000 -1.096400000
N 0.755051000 -1.628981000 -0.133251000
C -0.105708000 1.107601000 2.843688000
N 0.720085000 2.154086000 2.997544000
H 1.516118000 2.172107000 2.320836000
C 0.485905000 3.414454000 3.731020000
H -0.554565000 3.401667000 4.093242000
C 1.459324000 3.529624000 4.916268000
H 1.372712000 2.676522000 5.608411000
H 1.261623000 4.456211000 5.478580000
H 2.499453000 3.562994000 4.550295000
C 0.654517000 4.597352000 2.765190000
H 0.464854000 5.542826000 3.297514000
H -0.048658000 4.522934000 1.922843000
H 1.678128000 4.624632000 2.356951000
N -1.152035000 0.867839000 3.675429000
H -1.839129000 0.206287000 3.313326000
C -1.282957000 1.146754000 5.125041000
H -0.402328000 1.734142000 5.418612000
C -2.560400000 1.953732000 5.391527000
H -2.651131000 2.172825000 6.467235000
H -3.451795000 1.381656000 5.082004000
H -2.557916000 2.907620000 4.839624000
C -1.258308000 -0.181478000 5.897244000
H -1.346224000 0.011708000 6.978602000
H -0.316973000 -0.724769000 5.716293000
H -2.102203000 -0.827375000 5.598583000
C 2.196991000 0.875252000 -2.580844000
N 1.671423000 2.114930000 -2.736977000
H 1.409936000 2.542848000 -1.842458000
N 2.786940000 0.232320000 -3.624992000
H 2.990653000 -0.753828000 -3.470687000
C 3.552784000 0.858387000 -4.734457000
H 2.837540000 1.389430000 -5.387934000
C 4.593163000 1.852236000 -4.201429000
H 5.119211000 2.327439000 -5.044890000
H 5.334623000 1.330043000 -3.573616000
H 4.121647000 2.645261000 -3.599306000
C 4.186587000 -0.273544000 -5.549584000
H 4.713354000 0.146808000 -6.419684000
H 3.421271000 -0.976611000 -5.917449000
H 4.921367000 -0.830929000 -4.942519000
C 1.036982000 2.681733000 -3.949512000
H 1.830681000 2.929201000 -4.678468000
C 0.050005000 1.693516000 -4.586283000
H -0.770100000 1.472878000 -3.883194000
H 0.538639000 0.745388000 -4.861575000
H -0.382666000 2.133940000 -5.498749000
C 0.350290000 3.988601000 -3.537601000
H -0.063156000 4.488740000 -4.426399000
H 1.060146000 4.677798000 -3.051794000
H -0.483277000 3.786740000 -2.842969000
C -1.848740000 1.243424000 -1.033496000
N -1.698097000 2.556445000 -0.736680000
H -0.722857000 2.842695000 -0.609983000
C -2.678838000 3.406942000 -0.020495000
H -3.650431000 3.302650000 -0.526242000
C -2.824175000 2.953809000 1.438278000
H -3.581157000 3.565374000 1.954851000
H -1.867738000 3.060780000 1.973456000
H -3.136721000 1.898643000 1.491251000
C -2.229301000 4.863919000 -0.163672000
H -2.929432000 5.524703000 0.369626000
H -2.199301000 5.167451000 -1.222278000
H -1.225201000 5.016720000 0.267875000
N -3.080993000 0.728787000 -1.286431000
H -3.139606000 -0.285739000 -1.224199000
C -4.235635000 1.369838000 -1.974033000
H -4.770427000 2.006430000 -1.244693000
C -5.188301000 0.247292000 -2.401743000
H -4.712322000 -0.407816000 -3.151525000
H -6.092350000 0.684567000 -2.851975000
H -5.499783000 -0.363353000 -1.538017000
C -3.780890000 2.220679000 -3.165786000
H -3.083153000 3.018363000 -2.867666000
H -4.659288000 2.694024000 -3.632030000
H -3.283685000 1.586655000 -3.918775000
C 2.929989000 -0.833188000 -0.941558000
H 3.346454000 -0.600493000 0.056274000
H 3.789655000 -1.007457000 -1.611327000
C 2.002477000 -2.050909000 -0.850980000
H 1.721922000 -2.387737000 -1.861089000
H 2.475130000 -2.899775000 -0.330166000
C -0.275692000 -1.170984000 2.038147000
H -1.317717000 -1.336499000 1.700499000
H -0.235289000 -1.420494000 3.111548000
C 0.684973000 -2.082397000 1.280243000
H 1.694327000 -1.983679000 1.709856000
H 0.372330000 -3.141075000 1.342944000
C -0.479845000 -1.953804000 -0.908583000
H -1.318480000 -2.057764000 -0.204551000
H -0.361442000 -2.913601000 -1.439543000
C -0.751141000 -0.796536000 -1.868897000
H 0.051723000 -0.735239000 -2.624149000
H -1.692251000 -0.942940000 -2.420327000
O 1.027517000 2.386158000 0.111180000
O 2.259396000 2.341008000 0.755854000
Quintet
Fe 0.658750000 0.531727000 -0.142009000
N 0.232054000 0.232565000 1.773967000
N 2.232777000 0.241220000 -1.328009000
N -1.026475000 0.375434000 -1.267457000
N 0.594885000 -1.604517000 -0.249374000
C -0.046874000 1.136793000 2.754506000
N 0.696167000 2.258616000 2.835786000
H 1.431280000 2.327985000 2.112958000
C 0.335399000 3.539735000 3.481687000
H -0.686783000 3.429212000 3.877228000
C 1.314596000 3.854754000 4.624678000
H 1.347916000 3.049388000 5.376008000
H 1.018996000 4.789015000 5.128508000
H 2.334514000 3.986254000 4.225215000
C 0.334061000 4.664602000 2.436130000
H 0.034055000 5.611907000 2.911713000
H -0.367975000 4.444157000 1.619201000
H 1.337236000 4.795882000 1.998439000
N -1.049460000 0.879728000 3.638632000
H -1.692535000 0.144840000 3.344232000
C -1.117887000 1.192597000 5.085699000
H -0.281771000 1.869979000 5.307129000
C -2.448737000 1.885309000 5.406034000
H -2.498699000 2.133675000 6.478094000
H -3.297370000 1.220688000 5.168974000
H -2.569582000 2.814052000 4.825120000
C -0.923363000 -0.099449000 5.894336000
H -0.965092000 0.121184000 6.973337000
H 0.051954000 -0.561181000 5.671223000
H -1.719948000 -0.829014000 5.666440000
C 2.520878000 0.946039000 -2.446384000
N 2.401418000 2.293320000 -2.402140000
H 2.323847000 2.650238000 -1.433815000
N 2.913970000 0.325595000 -3.589185000
H 2.760046000 -0.680255000 -3.627431000
C 3.769901000 0.879648000 -4.667204000
H 3.187338000 1.642843000 -5.216094000
C 5.039728000 1.523170000 -4.094328000
H 5.636781000 1.953748000 -4.914094000
H 5.649970000 0.765541000 -3.574570000
H 4.799959000 2.327991000 -3.381934000
C 4.084880000 -0.265411000 -5.635544000
H 4.679617000 0.115645000 -6.479510000
H 3.161557000 -0.711814000 -6.040490000
H 4.670732000 -1.053423000 -5.131084000
C 1.855009000 3.159281000 -3.472871000
H 2.622434000 3.278576000 -4.260899000
C 0.587017000 2.552610000 -4.092134000
H -0.202096000 2.443977000 -3.329016000
H 0.782510000 1.558523000 -4.525244000
H 0.210661000 3.207972000 -4.893849000
C 1.595070000 4.539289000 -2.857307000
H 1.241174000 5.233909000 -3.634343000
H 2.514116000 4.955362000 -2.413301000
H 0.822624000 4.479853000 -2.071431000
C -2.168554000 1.085032000 -1.172042000
N -2.083105000 2.435424000 -1.056465000
H -1.118480000 2.774591000 -1.114408000
C -2.984727000 3.285570000 -0.242972000
H -4.004592000 3.192943000 -0.651889000
C -2.987473000 2.828786000 1.223334000
H -3.668372000 3.456248000 1.820593000
H -1.975413000 2.905039000 1.651138000
H -3.319005000 1.781311000 1.308304000
C -2.539633000 4.739207000 -0.428369000
H -3.188795000 5.409054000 0.155745000
H -2.593398000 5.034775000 -1.488401000
H -1.502188000 4.884827000 -0.081000000
N -3.390927000 0.485275000 -1.203942000
H -3.379573000 -0.520616000 -1.047399000
C -4.651554000 1.002272000 -1.799461000
H -5.106671000 1.719805000 -1.091219000
C -5.607541000 -0.187585000 -1.942752000
H -5.207045000 -0.927402000 -2.657560000
H -6.580433000 0.162256000 -2.320266000
H -5.776392000 -0.683745000 -0.972468000
C -4.394640000 1.698885000 -3.141835000
H -3.695694000 2.543486000 -3.039890000
H -5.345092000 2.084851000 -3.543284000
H -3.971537000 0.982691000 -3.866345000
C 2.850833000 -1.066363000 -1.073667000
H 3.340340000 -1.032666000 -0.083110000
H 3.635630000 -1.315673000 -1.807716000
C 1.737986000 -2.107997000 -1.087436000
H 1.365834000 -2.241968000 -2.113973000
H 2.063593000 -3.092581000 -0.710292000
C -0.139514000 -1.167575000 2.053743000
H -1.213940000 -1.354536000 1.854293000
H 0.046636000 -1.423867000 3.110893000
C 0.719303000 -2.056654000 1.169214000
H 1.776793000 -1.948492000 1.457394000
H 0.434984000 -3.120443000 1.252409000
C -0.712058000 -1.994744000 -0.868487000
H -1.481824000 -2.003591000 -0.082512000
H -0.634403000 -3.012616000 -1.288316000
C -1.045486000 -0.941604000 -1.919694000
H -0.279060000 -0.939555000 -2.715976000
H -2.007764000 -1.157661000 -2.412136000
O 0.500436000 2.340597000 -0.112881000
O 1.759908000 2.687345000 0.300049000
Side-on
Singlet
Fe 0.166150000 0.322831000 0.193255000
N -0.645629000 0.061192000 1.903387000
N 1.637772000 0.195280000 -1.113889000
N -1.084222000 -0.429495000 -0.998599000
N 0.776642000 -1.699597000 0.413624000
C -0.830976000 0.959357000 2.904666000
N -1.035578000 2.239564000 2.566107000
H -1.072262000 2.415393000 1.550590000
C -1.007417000 3.415181000 3.452891000
H -0.393420000 3.141814000 4.330359000
C -0.319003000 4.565983000 2.708721000
H 0.702152000 4.284780000 2.408666000
H -0.268153000 5.451336000 3.361148000
H -0.889290000 4.842591000 1.804980000
C -2.428341000 3.784542000 3.914054000
H -2.386265000 4.638949000 4.608231000
H -2.924519000 2.945041000 4.428239000
H -3.048759000 4.070637000 3.048307000
N -0.831716000 0.593443000 4.230188000
H -1.207609000 1.316685000 4.846842000
C 0.335712000 -0.111693000 4.849171000
H 0.346115000 -1.149457000 4.476834000
C 1.660286000 0.569204000 4.473662000
H 2.508568000 -0.000158000 4.887147000
H 1.700649000 1.594331000 4.880307000
H 1.786903000 0.625346000 3.378866000
C 0.098022000 -0.153990000 6.360551000
H 0.910222000 -0.713439000 6.849344000
H -0.858042000 -0.647166000 6.598092000
H 0.086441000 0.866061000 6.783983000
C 1.813760000 0.816388000 -2.281238000
N 2.787302000 0.416765000 -3.166675000
H 2.993831000 1.088918000 -3.906874000
N 1.030732000 1.873018000 -2.604084000
H 0.567834000 2.318655000 -1.801492000
C 0.704646000 2.341271000 -3.962444000
H 1.031798000 1.548344000 -4.657386000
C -0.817552000 2.496156000 -4.090692000
H -1.083632000 2.800103000 -5.115598000
H -1.187298000 3.277688000 -3.404248000
H -1.332717000 1.550469000 -3.859676000
C 1.448922000 3.646548000 -4.286720000
H 1.214868000 3.977086000 -5.311796000
H 2.540978000 3.519524000 -4.204271000
H 1.145194000 4.445221000 -3.588556000
C 3.004029000 -0.997262000 -3.557421000
H 2.659524000 -1.610052000 -2.709354000
C 2.155818000 -1.349666000 -4.790169000
H 2.460509000 -0.742274000 -5.660311000
H 1.084598000 -1.168458000 -4.599466000
H 2.284350000 -2.411999000 -5.055411000
C 4.498739000 -1.248651000 -3.784133000
H 4.671767000 -2.304613000 -4.046155000
H 5.084053000 -1.010359000 -2.881421000
H 4.877024000 -0.626953000 -4.614196000
C -2.333283000 0.063062000 -1.217314000
N -2.514243000 1.398531000 -1.136267000
H -1.657936000 1.946769000 -1.061085000
C -3.786082000 2.113422000 -0.880143000
H -4.544198000 1.741289000 -1.593280000
C -4.267483000 1.867666000 0.557693000
H -5.228439000 2.379826000 0.724955000
H -3.534210000 2.256619000 1.282719000
H -4.411669000 0.794713000 0.754865000
C -3.557972000 3.599301000 -1.176420000
H -4.492159000 4.157078000 -1.011913000
H -3.240444000 3.753969000 -2.219667000
H -2.789619000 4.020065000 -0.504653000
N -3.392924000 -0.720888000 -1.540094000
H -4.219523000 -0.216191000 -1.865366000
C -3.686672000 -2.081574000 -1.025058000
H -2.741011000 -2.492251000 -0.645157000
C -4.200810000 -2.958468000 -2.172038000
H -5.142851000 -2.552626000 -2.579102000
H -4.399234000 -3.977855000 -1.805971000
H -3.467217000 -3.015737000 -2.992256000
C -4.676352000 -2.000032000 0.147014000
H -4.253612000 -1.420459000 0.983852000
H -4.904266000 -3.014024000 0.513274000
H -5.623663000 -1.529127000 -0.166467000
C 2.735898000 -0.433614000 -0.389164000
H 2.966959000 0.200707000 0.489942000
H 3.657283000 -0.511152000 -0.989906000
C 2.245033000 -1.806239000 0.074761000
H 2.367833000 -2.553234000 -0.724698000
H 2.801893000 -2.163207000 0.954602000
C -0.837868000 -1.367411000 2.189747000
H -1.659559000 -1.731866000 1.545272000
H -1.143820000 -1.551446000 3.229184000
C 0.468903000 -2.068098000 1.832517000
H 1.283487000 -1.682011000 2.464046000
H 0.414767000 -3.164874000 1.951084000
C -0.063742000 -2.538356000 -0.518060000
H -0.898945000 -2.957054000 0.063725000
H 0.526512000 -3.384319000 -0.902916000
C -0.615700000 -1.659935000 -1.637578000
H 0.190317000 -1.386273000 -2.338845000
H -1.396104000 -2.175137000 -2.217064000
O 1.083200000 1.886426000 0.783025000
O -0.024602000 2.184812000 0.034264000
Triplet
Fe 0.911627000 0.501363000 0.057576000
N 0.056879000 0.259077000 1.812495000
N 2.121027000 0.220500000 -1.434191000
N -0.700510000 0.395893000 -1.019892000
N 0.868360000 -1.577603000 -0.025402000
C -0.195791000 1.141531000 2.818733000
N 0.621170000 2.198922000 2.971647000
H 1.436314000 2.155581000 2.333759000
C 0.373908000 3.481355000 3.655472000
H -0.675603000 3.478174000 3.993741000
C 1.315877000 3.644312000 4.860832000
H 1.212270000 2.820184000 5.584672000
H 1.102937000 4.592310000 5.380462000
H 2.365328000 3.665584000 4.521288000
C 0.571885000 4.627308000 2.652224000
H 0.350845000 5.593774000 3.132361000
H -0.088291000 4.506378000 1.781398000
H 1.613910000 4.652472000 2.290705000
N -1.254594000 0.924817000 3.648605000
H -1.942282000 0.259481000 3.295585000
C -1.351060000 1.185368000 5.103519000
H -0.479025000 1.795555000 5.375867000
C -2.639228000 1.959732000 5.410549000
H -2.709977000 2.166301000 6.490347000
H -3.525138000 1.370991000 5.116256000
H -2.670563000 2.918691000 4.868350000
C -1.270301000 -0.144297000 5.869473000
H -1.332814000 0.039472000 6.954442000
H -0.320315000 -0.662086000 5.659582000
H -2.104793000 -0.810777000 5.589832000
C 2.214515000 0.850001000 -2.618823000
N 1.719443000 2.106282000 -2.708490000
H 1.515051000 2.494916000 -1.772132000
N 2.761231000 0.238461000 -3.706685000
H 2.930384000 -0.761446000 -3.610933000
C 3.523418000 0.904324000 -4.793411000
H 2.814404000 1.503750000 -5.393014000
C 4.613331000 1.825321000 -4.228799000
H 5.135782000 2.334035000 -5.054959000
H 5.350440000 1.239529000 -3.654105000
H 4.184612000 2.595068000 -3.567367000
C 4.093456000 -0.195267000 -5.695081000
H 4.617606000 0.259491000 -6.549381000
H 3.292803000 -0.843635000 -6.087448000
H 4.818186000 -0.818724000 -5.142584000
C 1.037131000 2.719705000 -3.869138000
H 1.801256000 3.027183000 -4.608461000
C 0.054631000 1.743453000 -4.530656000
H -0.715551000 1.437809000 -3.803723000
H 0.559307000 0.837608000 -4.901387000
H -0.443792000 2.233435000 -5.382256000
C 0.330485000 3.982439000 -3.361630000
H -0.145065000 4.510633000 -4.202003000
H 1.042401000 4.671250000 -2.878063000
H -0.454183000 3.716885000 -2.632149000
C -1.800155000 1.177241000 -0.951835000
N -1.659543000 2.456004000 -0.527037000
H -0.700980000 2.687815000 -0.234028000
C -2.718846000 3.313808000 0.049536000
H -3.642763000 3.126636000 -0.513370000
C -2.969684000 2.966705000 1.522375000
H -3.794343000 3.579021000 1.921720000
H -2.073059000 3.159445000 2.131416000
H -3.241136000 1.904933000 1.631378000
C -2.327216000 4.778740000 -0.172322000
H -3.096348000 5.440111000 0.255539000
H -2.230177000 5.003742000 -1.246418000
H -1.367706000 5.017976000 0.316084000
N -3.023347000 0.687525000 -1.311858000
H -3.065736000 -0.328618000 -1.345785000
C -4.119372000 1.351791000 -2.072288000
H -4.731088000 1.944235000 -1.366795000
C -5.013716000 0.242208000 -2.638518000
H -4.465539000 -0.365310000 -3.379205000
H -5.884650000 0.690943000 -3.140159000
H -5.385566000 -0.418408000 -1.837644000
C -3.577973000 2.266099000 -3.176702000
H -2.898009000 3.038266000 -2.784149000
H -4.417248000 2.775842000 -3.675730000
H -3.032006000 1.673433000 -3.928996000
C 3.014448000 -0.862081000 -1.020893000
H 3.565484000 -0.527800000 -0.121777000
H 3.772674000 -1.114336000 -1.781124000
C 2.135341000 -2.071301000 -0.686534000
H 1.858401000 -2.605460000 -1.606966000
H 2.646064000 -2.780385000 -0.017296000
C -0.324971000 -1.143349000 2.060264000
H -1.335511000 -1.367112000 1.666208000
H -0.341217000 -1.364682000 3.140573000
C 0.726004000 -2.023431000 1.394912000
H 1.698957000 -1.874624000 1.888918000
H 0.461042000 -3.095264000 1.433823000
C -0.347461000 -1.972209000 -0.828686000
H -1.188833000 -2.112150000 -0.136786000
H -0.158721000 -2.931544000 -1.335550000
C -0.674578000 -0.846261000 -1.800944000
H 0.109760000 -0.759824000 -2.571746000
H -1.617264000 -1.047735000 -2.332536000
O 1.160099000 2.403979000 0.008660000
O 2.131782000 1.734226000 0.787831000
The Fe-O2 complex without HB
end-on
Singlet
Fe -0.049501000 0.195696000 -0.166139000
N -0.108058000 0.079331000 1.794229000
N 1.765162000 0.146871000 -0.755945000
N -1.464183000 -0.469659000 -1.210347000
N 0.345200000 -1.942718000 0.071471000
C -0.286575000 1.098092000 2.657591000
N -1.185643000 0.998084000 3.676928000
H -1.918929000 0.297453000 3.583140000
C -1.174747000 1.774814000 4.932463000
H -0.147121000 2.164646000 5.041376000
C -2.166669000 2.948481000 4.871711000
H -1.966376000 3.610483000 4.012836000
H -2.102029000 3.550226000 5.792738000
H -3.200242000 2.573594000 4.778084000
C -1.468269000 0.828116000 6.103917000
H -1.439294000 1.384035000 7.054382000
H -0.726565000 0.014993000 6.149230000
H -2.473862000 0.383031000 6.004531000
N 0.424643000 2.245158000 2.560604000
H 0.077919000 3.051451000 3.077614000
C 1.764899000 2.375021000 1.967745000
H 1.842655000 1.574151000 1.218978000
C 1.876433000 3.732933000 1.268589000
H 2.878022000 3.844703000 0.826672000
H 1.735634000 4.557549000 1.990031000
H 1.124352000 3.825413000 0.470832000
C 2.842170000 2.167337000 3.044704000
H 3.848668000 2.232012000 2.598101000
H 2.733845000 1.177475000 3.517396000
H 2.766464000 2.940007000 3.829101000
C 2.425560000 1.177060000 -1.346533000
N 1.832620000 1.885408000 -2.330168000
H 2.264836000 2.771246000 -2.590537000
N 3.691394000 1.485232000 -0.977934000
H 4.017349000 1.106655000 -0.088688000
C 4.682951000 2.235893000 -1.779321000
H 4.338105000 2.170718000 -2.826656000
C 4.753989000 3.709554000 -1.350280000
H 5.469837000 4.252643000 -1.988024000
H 5.094683000 3.790208000 -0.304153000
H 3.774921000 4.209318000 -1.432782000
C 6.038988000 1.528376000 -1.659961000
H 6.787757000 2.050560000 -2.275878000
H 5.970896000 0.483227000 -2.000634000
H 6.395062000 1.538341000 -0.614967000
C 0.865514000 1.323664000 -3.306611000
H 0.021215000 0.916244000 -2.729631000
C 0.344794000 2.474518000 -4.168129000
H 1.167263000 2.951412000 -4.730612000
H -0.153961000 3.229422000 -3.541736000
H -0.381062000 2.089097000 -4.900681000
C 1.525145000 0.212481000 -4.135254000
H 0.790125000 -0.228943000 -4.828465000
H 1.909817000 -0.590765000 -3.485870000
H 2.364681000 0.612832000 -4.728428000
C -2.512035000 0.262604000 -1.687533000
N -2.806331000 0.212488000 -3.007922000
H -2.080545000 -0.161671000 -3.618293000
C -3.967446000 0.842428000 -3.667590000
H -4.804895000 0.778934000 -2.948484000
C -3.680633000 2.315447000 -4.009106000
H -4.583363000 2.790218000 -4.425881000
H -2.874840000 2.382459000 -4.758598000
H -3.363476000 2.890501000 -3.123432000
C -4.327422000 0.017836000 -4.908737000
H -5.213419000 0.449961000 -5.399038000
H -4.547915000 -1.027203000 -4.640272000
H -3.498499000 0.029974000 -5.638018000
N -3.249398000 1.029695000 -0.868392000
H -3.869937000 1.714484000 -1.298064000
C -3.374761000 0.876024000 0.595479000
H -2.427182000 0.441469000 0.943443000
C -4.525554000 -0.085917000 0.924816000
H -5.487792000 0.310216000 0.558363000
H -4.601484000 -0.222941000 2.016279000
H -4.353051000 -1.071214000 0.461631000
C -3.544539000 2.262393000 1.222451000
H -2.680656000 2.902709000 0.989514000
H -3.629842000 2.168017000 2.315375000
H -4.463739000 2.751470000 0.854100000
C 2.552260000 -1.006364000 -0.291392000
H 2.793730000 -0.921869000 0.785565000
H 3.501345000 -1.089643000 -0.847367000
C 1.665801000 -2.216869000 -0.558239000
H 1.516329000 -2.318482000 -1.644767000
H 2.097897000 -3.158137000 -0.173010000
C -0.536153000 -1.257377000 2.229318000
H -1.594132000 -1.459973000 1.962130000
H -0.438814000 -1.364908000 3.323335000
C 0.380330000 -2.244805000 1.529411000
H 1.408180000 -2.094140000 1.892268000
H 0.096838000 -3.295740000 1.717120000
C -0.766807000 -2.671373000 -0.602464000
H -1.588786000 -2.779807000 0.121966000
H -0.443894000 -3.679048000 -0.919717000
C -1.249620000 -1.820645000 -1.768577000
H -0.490600000 -1.796490000 -2.573980000
H -2.181121000 -2.231618000 -2.192418000
O -0.464955000 1.901401000 -0.089988000
O -0.849153000 2.651657000 -1.117598000
Triplet
Fe 0.016284000 0.173385000 -0.063812000
N -0.105023000 0.026074000 1.915379000
N 1.814146000 0.144821000 -0.896532000
N -1.478628000 -0.431954000 -1.195902000
N 0.383698000 -1.926554000 0.095648000
C -0.277516000 1.019493000 2.808777000
N -1.187864000 0.918765000 3.813245000
H -1.925727000 0.225696000 3.696068000
C -1.277618000 1.778960000 5.009064000
H -0.253566000 2.146579000 5.202726000
C -2.221069000 2.971483000 4.776162000
H -1.923668000 3.566264000 3.896588000
H -2.221470000 3.635056000 5.655986000
H -3.252521000 2.615424000 4.612860000
C -1.718951000 0.917453000 6.199169000
H -1.760491000 1.531391000 7.112464000
H -1.017328000 0.084995000 6.365752000
H -2.727100000 0.501098000 6.026742000
N 0.472426000 2.144451000 2.720203000
H 0.197451000 2.936554000 3.298881000
C 1.832169000 2.206792000 2.147582000
H 1.851875000 1.486719000 1.316036000
C 2.073380000 3.611777000 1.590595000
H 3.081084000 3.671005000 1.152179000
H 2.009459000 4.371309000 2.390065000
H 1.335939000 3.855995000 0.810762000
C 2.870777000 1.786643000 3.198486000
H 3.883823000 1.799941000 2.762964000
H 2.662399000 0.766882000 3.561835000
H 2.857490000 2.475381000 4.060604000
C 2.459428000 1.189392000 -1.446756000
N 1.827019000 1.923439000 -2.395965000
H 2.248241000 2.812558000 -2.661118000
N 3.734024000 1.502464000 -1.101799000
H 4.083540000 1.109527000 -0.228459000
C 4.675091000 2.335355000 -1.877767000
H 4.319251000 2.304732000 -2.923294000
C 4.681407000 3.788970000 -1.377403000
H 5.342106000 4.405347000 -2.008273000
H 5.054588000 3.835919000 -0.340181000
H 3.672615000 4.233338000 -1.397848000
C 6.066746000 1.692869000 -1.813685000
H 6.779305000 2.279593000 -2.414428000
H 6.044029000 0.662335000 -2.201789000
H 6.439291000 1.671385000 -0.774474000
C 0.844440000 1.352634000 -3.349322000
H 0.036310000 0.907229000 -2.749125000
C 0.261055000 2.498743000 -4.176446000
H 1.048678000 3.001793000 -4.765494000
H -0.230325000 3.240144000 -3.528118000
H -0.484716000 2.103030000 -4.882868000
C 1.498604000 0.270650000 -4.220489000
H 0.746637000 -0.181549000 -4.888539000
H 1.928903000 -0.529783000 -3.596802000
H 2.302270000 0.700756000 -4.842154000
C -2.469545000 0.311976000 -1.723970000
N -2.837309000 0.168483000 -3.022788000
H -2.162143000 -0.279827000 -3.641387000
C -4.033024000 0.749035000 -3.664105000
H -4.807867000 0.808051000 -2.878164000
C -3.743267000 2.156101000 -4.215567000
H -4.663901000 2.601346000 -4.626015000
H -2.994477000 2.103043000 -5.023644000
H -3.351160000 2.831157000 -3.436682000
C -4.519066000 -0.212943000 -4.755073000
H -5.432745000 0.183496000 -5.224704000
H -4.741442000 -1.206482000 -4.335066000
H -3.755545000 -0.325427000 -5.544671000
N -3.121350000 1.212564000 -0.950898000
H -3.724843000 1.885740000 -1.420292000
C -3.293684000 1.096520000 0.512280000
H -2.341432000 0.724199000 0.918010000
C -4.401894000 0.085082000 0.841354000
H -5.372209000 0.419608000 0.436422000
H -4.500872000 -0.026337000 1.933999000
H -4.163669000 -0.902267000 0.412525000
C -3.557109000 2.489410000 1.087813000
H -2.723377000 3.171792000 0.861173000
H -3.669271000 2.423019000 2.180475000
H -4.489143000 2.918354000 0.678790000
C 2.596471000 -0.987359000 -0.378584000
H 2.864776000 -0.856238000 0.689069000
H 3.534557000 -1.113398000 -0.947335000
C 1.699135000 -2.206123000 -0.560224000
H 1.519001000 -2.354470000 -1.635763000
H 2.141545000 -3.129643000 -0.147396000
C -0.508385000 -1.335065000 2.304030000
H -1.565676000 -1.541883000 2.039462000
H -0.400091000 -1.493921000 3.391816000
C 0.422180000 -2.276177000 1.549460000
H 1.450831000 -2.115422000 1.907442000
H 0.162097000 -3.339639000 1.694494000
C -0.734987000 -2.622012000 -0.613916000
H -1.572058000 -2.725709000 0.093704000
H -0.416065000 -3.630295000 -0.932810000
C -1.186483000 -1.748856000 -1.780673000
H -0.395333000 -1.688834000 -2.554289000
H -2.083767000 -2.186349000 -2.252832000
O -0.332339000 1.933804000 0.004671000
O -0.617050000 2.658486000 -1.043804000
Quintet
Fe 0.014339000 0.152529000 -0.115545000
N -0.175781000 0.024857000 1.877116000
N 1.850027000 0.170297000 -0.859266000
N -1.516413000 -0.467219000 -1.191117000
N 0.389852000 -1.919773000 0.049486000
C -0.351381000 1.024976000 2.756385000
N -1.219944000 0.913404000 3.795289000
H -1.932617000 0.188145000 3.725414000
C -1.258425000 1.758415000 5.005841000
H -0.236429000 2.157221000 5.136806000
C -2.251361000 2.922425000 4.850213000
H -2.016138000 3.549550000 3.974296000
H -2.229519000 3.563576000 5.746251000
H -3.277667000 2.536459000 4.727488000
C -1.593475000 0.869930000 6.210666000
H -1.594136000 1.471967000 7.132778000
H -0.856526000 0.058726000 6.320023000
H -2.596991000 0.423205000 6.098713000
N 0.344401000 2.182689000 2.606764000
H 0.057876000 2.966686000 3.191733000
C 1.721899000 2.260243000 2.073584000
H 1.788931000 1.502868000 1.278088000
C 1.941259000 3.643396000 1.456578000
H 2.961231000 3.711469000 1.048232000
H 1.830029000 4.437902000 2.215827000
H 1.223412000 3.827587000 0.643047000
C 2.738917000 1.922876000 3.174056000
H 3.764293000 1.946874000 2.768916000
H 2.550510000 0.915788000 3.581368000
H 2.679272000 2.651708000 4.000826000
C 2.514298000 1.193762000 -1.432837000
N 1.915648000 1.909252000 -2.412286000
H 2.330390000 2.802326000 -2.672322000
N 3.787825000 1.495009000 -1.074532000
H 4.111441000 1.128606000 -0.179712000
C 4.748392000 2.310218000 -1.844603000
H 4.413373000 2.262787000 -2.896286000
C 4.749838000 3.772034000 -1.368059000
H 5.430318000 4.374678000 -1.991094000
H 5.095236000 3.833810000 -0.322022000
H 3.744583000 4.221653000 -1.422625000
C 6.135686000 1.663598000 -1.740240000
H 6.862725000 2.236592000 -2.336900000
H 6.116398000 0.626366000 -2.110278000
H 6.487254000 1.659213000 -0.693545000
C 0.890801000 1.360493000 -3.330398000
H 0.055787000 0.991503000 -2.712789000
C 0.375127000 2.500917000 -4.209486000
H 1.185508000 2.912489000 -4.837226000
H -0.049705000 3.307354000 -3.592602000
H -0.411734000 2.122621000 -4.880086000
C 1.470292000 0.202139000 -4.155673000
H 0.689176000 -0.230240000 -4.802824000
H 1.855948000 -0.595792000 -3.500845000
H 2.295377000 0.556634000 -4.796416000
C -2.515582000 0.279845000 -1.706544000
N -2.873947000 0.157564000 -3.010500000
H -2.181770000 -0.254643000 -3.635142000
C -4.061405000 0.756521000 -3.649320000
H -4.847901000 0.785633000 -2.873361000
C -3.766068000 2.183133000 -4.145889000
H -4.681216000 2.641996000 -4.553591000
H -3.005304000 2.159456000 -4.944145000
H -3.385866000 2.830268000 -3.337977000
C -4.527592000 -0.167048000 -4.781157000
H -5.435360000 0.243473000 -5.250171000
H -4.753104000 -1.175564000 -4.400369000
H -3.751955000 -0.249249000 -5.562625000
N -3.193567000 1.139161000 -0.916196000
H -3.785303000 1.833576000 -1.368459000
C -3.300535000 1.046982000 0.553141000
H -2.355483000 0.612800000 0.909070000
C -4.458547000 0.116693000 0.943747000
H -5.422002000 0.512448000 0.579333000
H -4.516136000 0.022611000 2.041073000
H -4.308875000 -0.888462000 0.516411000
C -3.441279000 2.457713000 1.130023000
H -2.573511000 3.078698000 0.860398000
H -3.510276000 2.403680000 2.227019000
H -4.359095000 2.948003000 0.759164000
C 2.618687000 -0.981834000 -0.361173000
H 2.872706000 -0.879144000 0.712631000
H 3.564409000 -1.104046000 -0.917644000
C 1.718087000 -2.190799000 -0.588157000
H 1.553288000 -2.315522000 -1.669431000
H 2.144033000 -3.126583000 -0.185850000
C -0.546885000 -1.342844000 2.258991000
H -1.596685000 -1.574445000 1.986510000
H -0.440401000 -1.505578000 3.346473000
C 0.418696000 -2.257033000 1.510874000
H 1.438347000 -2.067470000 1.878962000
H 0.187488000 -3.327481000 1.649821000
C -0.717283000 -2.643355000 -0.656993000
H -1.540448000 -2.783113000 0.059949000
H -0.364684000 -3.634940000 -0.989966000
C -1.209765000 -1.769789000 -1.804559000
H -0.434352000 -1.686002000 -2.592284000
H -2.107309000 -2.218103000 -2.265555000
O -0.318112000 1.906499000 -0.268174000
O -0.697159000 2.788825000 -1.148217000
Side-on
Singlet
Fe 0.163697000 0.161650000 -0.269141000
N -0.131224000 -0.051340000 1.669892000
N 1.989429000 -0.013076000 -0.669376000
N -1.711990000 -0.356395000 -0.869079000
N 0.309219000 -1.971797000 -0.162745000
C -0.323128000 0.906185000 2.598659000
N -1.188321000 0.716579000 3.635775000
H -1.885391000 -0.018880000 3.530050000
C -1.105215000 1.345537000 4.972599000
H -0.078134000 1.741891000 5.059889000
C -2.114089000 2.495086000 5.122975000
H -1.930241000 3.303252000 4.395563000
H -2.045684000 2.930628000 6.132929000
H -3.143150000 2.127098000 4.972790000
C -1.309366000 0.258687000 6.037123000
H -1.215783000 0.696117000 7.043570000
H -0.560843000 -0.542620000 5.931930000
H -2.316944000 -0.185523000 5.955279000
N 0.309672000 2.105539000 2.555115000
H -0.106675000 2.840771000 3.123982000
C 1.649633000 2.399566000 2.015652000
H 1.576561000 2.314437000 0.916425000
C 1.972249000 3.854336000 2.372408000
H 2.951279000 4.138933000 1.958052000
H 2.016871000 3.991021000 3.467179000
H 1.215321000 4.540621000 1.958177000
C 2.694276000 1.413565000 2.557609000
H 3.695805000 1.653100000 2.159221000
H 2.447393000 0.379906000 2.271612000
H 2.750226000 1.476775000 3.657437000
C 2.614411000 0.868286000 -1.551036000
N 2.616241000 0.694423000 -2.879211000
H 3.158086000 1.357528000 -3.437735000
N 3.271979000 1.897958000 -1.002958000
H 3.304059000 1.875643000 0.015875000
C 3.855126000 3.063028000 -1.704106000
H 4.390918000 2.682209000 -2.594214000
C 2.738783000 4.028322000 -2.135155000
H 3.166656000 4.858879000 -2.718834000
H 2.235299000 4.442864000 -1.246609000
H 1.982766000 3.517857000 -2.752400000
C 4.889481000 3.718396000 -0.784020000
H 5.372681000 4.555458000 -1.310197000
H 5.667594000 3.000039000 -0.481225000
H 4.406826000 4.124671000 0.121385000
C 1.721773000 -0.195470000 -3.646209000
H 1.020205000 -0.607879000 -2.904900000
C 0.929116000 0.639390000 -4.661445000
H 1.603401000 1.114021000 -5.395449000
H 0.346749000 1.420317000 -4.149603000
H 0.236711000 -0.015203000 -5.214938000
C 2.524864000 -1.321914000 -4.309383000
H 1.841862000 -1.998897000 -4.847119000
H 3.087629000 -1.911202000 -3.567996000
H 3.244185000 -0.911486000 -5.037964000
C -2.510954000 0.592470000 -1.423436000
N -2.878057000 0.522166000 -2.729612000
H -2.250585000 -0.002930000 -3.338011000
C -3.837767000 1.403362000 -3.418942000
H -4.644631000 1.617862000 -2.694189000
C -3.167350000 2.716907000 -3.863357000
H -3.908485000 3.383708000 -4.332759000
H -2.373551000 2.505587000 -4.599489000
H -2.707730000 3.253517000 -3.017024000
C -4.440878000 0.635310000 -4.601327000
H -5.187005000 1.261170000 -5.115185000
H -4.930483000 -0.291081000 -4.262255000
H -3.657750000 0.372905000 -5.334296000
N -3.010664000 1.595375000 -0.671690000
H -3.500084000 2.348315000 -1.151097000
C -3.071115000 1.608576000 0.796610000
H -2.241429000 0.975475000 1.132387000
C -4.397098000 1.005395000 1.286228000
H -5.254969000 1.607193000 0.940244000
H -4.417374000 0.979488000 2.388666000
H -4.516848000 -0.024109000 0.911419000
C -2.853215000 3.042242000 1.287358000
H -1.870688000 3.418144000 0.964168000
H -2.904431000 3.070900000 2.386486000
H -3.639652000 3.715341000 0.901245000
C 2.622203000 -1.342178000 -0.550799000
H 3.008116000 -1.468522000 0.477823000
H 3.484146000 -1.441074000 -1.231730000
C 1.557103000 -2.385172000 -0.867779000
H 1.343862000 -2.401190000 -1.946541000
H 1.857085000 -3.404223000 -0.561910000
C -0.535131000 -1.412005000 2.046901000
H -1.592332000 -1.600075000 1.772698000
H -0.423031000 -1.585151000 3.130626000
C 0.388948000 -2.339466000 1.281775000
H 1.420906000 -2.181258000 1.628372000
H 0.133062000 -3.404854000 1.418374000
C -0.905273000 -2.596490000 -0.781627000
H -1.611064000 -2.856592000 0.021110000
H -0.629350000 -3.523072000 -1.312305000
C -1.545160000 -1.565608000 -1.685435000
H -0.894417000 -1.395915000 -2.573099000
H -2.518062000 -1.933649000 -2.059619000
O -0.026808000 1.961311000 -0.422170000
O 0.037215000 1.464918000 -1.722211000
Triplet
Fe -0.093893000 0.132064000 -0.352173000
N -0.180330000 0.059257000 1.652365000
N 1.801613000 0.178237000 -0.875764000
N -1.877021000 -0.643269000 -0.877866000
N 0.344504000 -1.930669000 -0.102380000
C -0.373403000 1.069002000 2.520396000
N -1.199911000 0.927132000 3.594771000
H -1.881316000 0.170881000 3.561325000
C -1.113123000 1.671140000 4.869640000
H -0.096829000 2.101716000 4.903958000
C -2.151873000 2.802061000 4.937559000
H -2.042253000 3.511731000 4.100928000
H -2.040379000 3.363568000 5.879289000
H -3.174133000 2.388232000 4.902930000
C -1.265021000 0.677872000 6.029591000
H -1.173529000 1.206038000 6.991799000
H -0.491082000 -0.104604000 5.983386000
H -2.257743000 0.195124000 6.003453000
N 0.252225000 2.262628000 2.371881000
H -0.096109000 3.032357000 2.941429000
C 1.567162000 2.468715000 1.742087000
H 1.638547000 1.718971000 0.942340000
C 1.602852000 3.866520000 1.119816000
H 2.574267000 4.036064000 0.631348000
H 1.475092000 4.646084000 1.892190000
H 0.805056000 3.971924000 0.369116000
C 2.690560000 2.237727000 2.765905000
H 3.678862000 2.376854000 2.294731000
H 2.641278000 1.215705000 3.176145000
H 2.614519000 2.954839000 3.601374000
C 2.534647000 1.170378000 -1.449828000
N 2.144131000 1.762116000 -2.597306000
H 2.644173000 2.608439000 -2.872699000
N 3.706203000 1.551270000 -0.881401000
H 3.853894000 1.261735000 0.085363000
C 4.819420000 2.272175000 -1.534163000
H 4.706851000 2.093308000 -2.618563000
C 4.751903000 3.781373000 -1.250922000
H 5.558572000 4.303977000 -1.789739000
H 4.876419000 3.975312000 -0.172000000
H 3.789586000 4.215475000 -1.569226000
C 6.142232000 1.651789000 -1.067232000
H 6.987048000 2.153577000 -1.564368000
H 6.181394000 0.577352000 -1.306102000
H 6.268742000 1.777369000 0.022343000
C 1.417896000 1.070342000 -3.687567000
H 0.750353000 0.346054000 -3.199757000
C 0.587403000 2.089516000 -4.470889000
H 1.236919000 2.843242000 -4.950486000
H -0.125328000 2.602613000 -3.808380000
H 0.025164000 1.577118000 -5.267624000
C 2.418532000 0.309945000 -4.573034000
H 1.882120000 -0.236022000 -5.366711000
H 2.991555000 -0.419625000 -3.977148000
H 3.129176000 1.004217000 -5.053828000
C -2.829364000 0.166020000 -1.410172000
N -3.181073000 0.067839000 -2.718743000
H -2.476004000 -0.340465000 -3.332448000
C -4.229323000 0.853776000 -3.396757000
H -5.074813000 0.929812000 -2.688158000
C -3.720200000 2.260437000 -3.762251000
H -4.528360000 2.851566000 -4.222296000
H -2.888800000 2.185831000 -4.483235000
H -3.351949000 2.807575000 -2.878871000
C -4.702199000 0.071247000 -4.627640000
H -5.510808000 0.620592000 -5.134333000
H -5.076607000 -0.924516000 -4.342858000
H -3.876049000 -0.055174000 -5.349378000
N -3.477195000 1.047550000 -0.623604000
H -4.098724000 1.719826000 -1.068439000
C -3.484365000 1.020555000 0.848266000
H -2.515721000 0.597230000 1.144262000
C -4.617941000 0.118272000 1.360018000
The Fe-CO complex with HB
Singlet
Fe -0.721911000 0.501029000 0.499881000
N 1.164132000 0.209977000 4.292484000
N 2.714793000 -0.244625000 -1.847675000
N 1.145857000 0.247910000 -0.131824000
N -1.846917000 1.207375000 -0.918527000
N 1.149101000 -1.839980000 -1.202651000
N -0.303119000 0.468052000 2.442253000
N -4.014302000 1.368805000 -1.868791000
N 0.710657000 -1.599179000 2.894552000
N -2.895331000 -0.678334000 -1.844755000
N -0.141671000 2.518334000 0.738011000
H 2.095348000 -2.703361000 -2.869952000
H 1.191860000 1.225290000 4.361000000
H 2.895374000 0.754226000 -1.922943000
H 0.484211000 -2.125888000 -0.487744000
H -4.103267000 2.263980000 -1.387148000
H 0.076646000 -1.977635000 2.194554000
H -1.974387000 -1.102230000 -1.739875000
C -2.910510000 0.642865000 -1.544169000
C 1.659424000 -0.584988000 -1.039507000
C 1.068542000 -2.571101000 -2.492218000
C -1.527246000 2.612929000 -1.259254000
H -2.349822000 3.133801000 -1.772657000
H -0.677255000 2.609572000 -1.966903000
C 0.505793000 -0.285156000 3.195636000
C -0.831869000 1.741467000 2.950913000
H -0.735239000 1.847817000 4.044914000
H -1.913500000 1.782601000 2.726871000
C 1.964242000 1.358285000 0.380604000
H 2.974713000 1.391740000 -0.056010000
H 2.099262000 1.211585000 1.467630000
C -4.063922000 -1.600851000 -1.810051000
H -4.764582000 -1.289683000 -2.602132000
C -1.167919000 3.336425000 0.024504000
H -0.793048000 4.359913000 -0.156119000
H -2.056389000 3.395227000 0.674085000
C 1.215139000 2.657193000 0.120155000
H 1.735896000 3.537209000 0.535328000
H 1.097270000 2.806077000 -0.963531000
C 1.208685000 -0.473618000 5.613231000
H 1.007923000 -1.538252000 5.414065000
C 3.923983000 -1.089224000 -2.042507000
H 3.638137000 -2.108947000 -1.738074000
C 2.602839000 -0.309128000 6.228513000
H 2.826036000 0.757740000 6.403143000
H 2.655624000 -0.830111000 7.197737000
H 3.382544000 -0.718798000 5.566157000
C -4.790476000 1.263879000 -3.130943000
H -4.414455000 0.368156000 -3.650246000
C -4.495807000 2.491441000 -4.007225000
H -5.049126000 2.416421000 -4.957392000
H -3.420516000 2.566113000 -4.236070000
H -4.815771000 3.420240000 -3.503015000
C 2.002402000 -2.317020000 3.017777000
H 2.396457000 -2.129030000 4.028498000
C -0.097729000 2.852328000 2.204565000
H -0.538224000 3.847578000 2.378590000
H 0.954979000 2.889854000 2.525109000
C 5.057627000 -0.609403000 -1.122474000
H 4.751743000 -0.644439000 -0.064482000
H 5.944700000 -1.251996000 -1.246603000
H 5.353221000 0.425421000 -1.369508000
C -4.789482000 -1.540748000 -0.457832000
H -5.080929000 -0.507603000 -0.209665000
H -4.151912000 -1.932977000 0.349620000
H -5.705764000 -2.151425000 -0.504862000
C -3.564350000 -3.007077000 -2.153515000
H -4.417511000 -3.701177000 -2.196054000
H -2.866457000 -3.378232000 -1.383745000
H -3.059060000 -3.023865000 -3.132993000
C 0.095860000 0.071158000 6.521914000
H 0.102095000 -0.454553000 7.490879000
H -0.894360000 -0.068178000 6.057993000
H 0.243666000 1.147464000 6.719827000
C 4.329224000 -1.077660000 -3.521306000
H 3.509041000 -1.435997000 -4.163818000
H 5.208150000 -1.722437000 -3.681097000
H 4.594464000 -0.055252000 -3.841522000
C 0.270886000 -1.791707000 -3.547628000
H 0.327642000 -2.312111000 -4.517693000
H -0.794499000 -1.709762000 -3.276775000
H 0.676898000 -0.776092000 -3.678383000
C -6.285737000 1.111959000 -2.825857000
H -6.855178000 1.016114000 -3.764073000
H -6.483338000 0.224050000 -2.205141000
H -6.662178000 1.998784000 -2.287968000
C 0.494024000 -3.962065000 -2.206842000
H 1.112612000 -4.499557000 -1.470038000
H 0.466425000 -4.552213000 -3.135488000
C 1.718759000 -3.815653000 2.873127000
H 1.309543000 -4.039561000 1.871640000
H 2.651214000 -4.388990000 2.990687000
C 3.030767000 -1.818083000 1.991668000
H 3.998687000 -2.320675000 2.153347000
H 2.694618000 -2.039072000 0.965171000
H 3.188842000 -0.732047000 2.091089000
H 0.996811000 -4.158403000 3.631473000
H -0.537059000 -3.899629000 -1.817755000
C -1.296746000 -1.128859000 0.547795000
O -1.643355000 -2.238536000 0.729230000
Triplet
Fe -0.019824000 0.093505000 0.055310000
N 0.169839000 0.029430000 4.205510000
N 3.429808000 0.149165000 -2.235211000
N 1.917586000 0.083333000 -0.414481000
N -1.377874000 0.667159000 -1.295267000
N 2.212302000 -1.787456000 -1.811065000
N -0.579300000 0.257192000 1.966011000
N -3.650693000 1.246816000 -1.626996000
N -0.212153000 -1.865997000 2.911369000
N -3.068665000 -0.961357000 -1.169950000
N 0.300507000 2.191372000 0.229710000
H 2.687792000 -1.954301000 -3.854308000
H 0.378852000 1.025573000 4.209730000
H 3.486871000 1.158677000 -2.119922000
H 1.697455000 -2.284281000 -1.085768000
H -3.386232000 2.228803000 -1.560324000
H -0.705366000 -2.206922000 2.087411000
H -2.292277000 -1.619902000 -1.194147000
C -2.675270000 0.334433000 -1.368993000
C 2.514045000 -0.498470000 -1.466291000
C 1.832900000 -2.182031000 -3.197002000
C -0.920964000 1.942996000 -1.867520000
H -1.640038000 2.375208000 -2.583928000
H 0.008401000 1.751420000 -2.433171000
C -0.213420000 -0.502413000 3.013334000
C -1.035847000 1.638799000 2.195907000
H -1.257055000 1.849089000 3.255762000
H -1.983401000 1.778761000 1.645227000
C 2.550084000 1.251025000 0.221996000
H 3.608238000 1.373133000 -0.064506000
H 2.536551000 1.091398000 1.314991000
C -4.156102000 -1.342432000 -0.222022000
H -5.120008000 -1.049428000 -0.672518000
C -0.647481000 2.888173000 -0.702247000
H -0.223923000 3.856625000 -1.018807000
H -1.582039000 3.087453000 -0.154281000
C 1.724362000 2.477760000 -0.145497000
H 2.071135000 3.398197000 0.355234000
H 1.763368000 2.645602000 -1.233742000
C -0.139112000 -0.541097000 5.540915000
H -0.442160000 -1.584606000 5.362711000
C 4.623129000 -0.468561000 -2.865049000
H 4.464009000 -1.556969000 -2.813592000
C 1.113663000 -0.498678000 6.423984000
H 1.437150000 0.543630000 6.589773000
H 0.899644000 -0.947926000 7.406721000
H 1.948961000 -1.048600000 5.961089000
C -4.895838000 0.993389000 -2.390555000
H -4.953652000 -0.098250000 -2.524846000
C -4.786903000 1.656485000 -3.772233000
H -5.698439000 1.459780000 -4.359829000
H -3.920625000 1.264849000 -4.329340000
H -4.676442000 2.750795000 -3.674139000
C 0.954965000 -2.701687000 3.308046000
H 1.158285000 -2.503181000 4.372695000
C 0.034964000 2.577669000 1.654324000
H -0.257601000 3.640431000 1.710791000
H 0.969774000 2.449486000 2.222646000
C 5.875043000 -0.113264000 -2.048207000
H 5.776288000 -0.460722000 -1.007099000
H 6.764564000 -0.589293000 -2.492185000
H 6.042287000 0.978049000 -2.040927000
C -4.000509000 -0.628107000 1.128230000
H -4.038929000 0.466354000 1.001344000
H -3.040388000 -0.888162000 1.604351000
H -4.819033000 -0.918562000 1.806608000
C -4.136586000 -2.867504000 -0.085356000
H -4.976527000 -3.196762000 0.545291000
H -3.200934000 -3.208055000 0.391458000
H -4.228217000 -3.355266000 -1.069367000
C -1.323648000 0.216337000 6.160644000
H -1.579499000 -0.216931000 7.141373000
H -2.211164000 0.155827000 5.510126000
H -1.072261000 1.280271000 6.314614000
C 4.728957000 -0.016998000 -4.326880000
H 3.823087000 -0.281858000 -4.895662000
H 5.597552000 -0.492965000 -4.808998000
H 4.864149000 1.076927000 -4.385040000
C 0.610826000 -1.388826000 -3.683054000
H 0.372651000 -1.657019000 -4.725346000
H -0.273678000 -1.602650000 -3.060585000
H 0.805301000 -0.304067000 -3.646773000
C -6.109077000 1.493151000 -1.595696000
H -7.038331000 1.280150000 -2.147899000
H -6.169814000 1.008012000 -0.608467000
H -6.048147000 2.584188000 -1.440330000
C 1.601383000 -3.695254000 -3.208441000
H 2.494978000 -4.234723000 -2.855836000
H 1.369826000 -4.031291000 -4.230877000
C 0.557670000 -4.171892000 3.153137000
H 0.334974000 -4.408911000 2.097802000
H 1.385969000 -4.821052000 3.476443000
C 2.202676000 -2.331648000 2.491936000
H 3.075276000 -2.901688000 2.850670000
H 2.059509000 -2.562612000 1.423462000
H 2.432507000 -1.257512000 2.586220000
H -0.330886000 -4.407493000 3.760339000
H 0.748412000 -3.966919000 -2.561982000
C -0.274262000 -1.606644000 -0.107950000
O -0.454755000 -2.762468000 -0.231544000
Quintet
Fe -0.262800000 -0.275211000 -0.005742000
N 0.140927000 0.092091000 4.151072000
N 3.380602000 0.054679000 -2.067592000
N 1.760346000 -0.127524000 -0.343300000
N -1.483073000 0.516156000 -1.430219000
N 2.227334000 -1.945029000 -1.755930000
N -0.690844000 0.131755000 1.924849000
N -3.690851000 1.353793000 -1.686958000
N -0.022721000 -1.877136000 2.895658000
N -3.326200000 -0.909181000 -1.235219000
N 0.148740000 2.149066000 0.166496000
H 2.845943000 -2.019912000 -3.761629000
H 0.180034000 1.109154000 4.130017000
H 3.399016000 1.058601000 -1.901933000
H 1.671934000 -2.460949000 -1.074189000
H -3.311213000 2.299174000 -1.656456000
H -0.513997000 -2.274513000 2.093756000
H -2.620850000 -1.639509000 -1.315265000
C -2.815661000 0.343914000 -1.450464000
C 2.446024000 -0.648032000 -1.368862000
C 1.968738000 -2.329115000 -3.170864000
C -0.919661000 1.749903000 -1.995823000
H -1.552027000 2.162102000 -2.802268000
H 0.053302000 1.497101000 -2.452534000
C -0.198418000 -0.520359000 2.988784000
C -1.241280000 1.486704000 2.077335000
H -1.533125000 1.708533000 3.119356000
H -2.165644000 1.542377000 1.475614000
C 2.322499000 1.046634000 0.344992000
H 3.411989000 1.138164000 0.190701000
H 2.172072000 0.897843000 1.428961000
C -4.428602000 -1.218852000 -0.282491000
H -5.372736000 -0.846690000 -0.715923000
C -0.708084000 2.770401000 -0.866288000
H -0.271912000 3.713027000 -1.248747000
H -1.676113000 3.021915000 -0.400800000
C 1.594442000 2.317841000 -0.100886000
H 1.998781000 3.215068000 0.406137000
H 1.728748000 2.466352000 -1.185625000
C 0.049615000 -0.499777000 5.508456000
H -0.220032000 -1.557202000 5.359521000
C 4.639411000 -0.496402000 -2.627031000
H 4.527644000 -1.591760000 -2.606644000
C 1.401104000 -0.392568000 6.227091000
H 1.685356000 0.665429000 6.359960000
H 1.337860000 -0.856269000 7.224451000
H 2.200617000 -0.894037000 5.658945000
C -5.006924000 1.234778000 -2.359542000
H -5.169657000 0.157379000 -2.520659000
C -4.935216000 1.932455000 -3.726343000
H -5.899163000 1.832052000 -4.250998000
H -4.146649000 1.488224000 -4.354548000
H -4.725695000 3.009983000 -3.607137000
C 1.222852000 -2.594013000 3.285990000
H 1.284523000 -2.598467000 4.387931000
C -0.226960000 2.510527000 1.554436000
H -0.628548000 3.539831000 1.610330000
H 0.683668000 2.480794000 2.175476000
C 5.816897000 -0.104530000 -1.720762000
H 5.664809000 -0.478421000 -0.695279000
H 6.755473000 -0.530138000 -2.111889000
H 5.932648000 0.992843000 -1.681562000
C -4.200681000 -0.542209000 1.076218000
H -4.164332000 0.554469000 0.969430000
H -3.253481000 -0.883001000 1.528011000
H -5.027165000 -0.785274000 1.763351000
C -4.523990000 -2.743125000 -0.169251000
H -5.382791000 -3.017029000 0.462237000
H -3.615204000 -3.160971000 0.298597000
H -4.658260000 -3.207942000 -1.159368000
C -1.081957000 0.191777000 6.283737000
H -1.181629000 -0.256051000 7.285751000
H -2.042852000 0.085684000 5.755090000
H -0.868356000 1.267301000 6.413232000
C 4.824868000 -0.009684000 -4.069691000
H 3.972041000 -0.300060000 -4.704328000
H 5.744132000 -0.437749000 -4.500213000
H 4.915266000 1.089999000 -4.098527000
C 0.728300000 -1.613696000 -3.727174000
H 0.595251000 -1.856603000 -4.794198000
H -0.184488000 -1.920174000 -3.190224000
H 0.832361000 -0.519619000 -3.637669000
C -6.115059000 1.810938000 -1.467911000
H -7.094541000 1.691386000 -1.957946000
H -6.150611000 1.305325000 -0.489956000
H -5.950666000 2.887929000 -1.292873000
C 1.857054000 -3.854592000 -3.237557000
H 2.765798000 -4.334296000 -2.840243000
H 1.718601000 -4.175645000 -4.281527000
C 1.089318000 -4.042895000 2.808966000
H 1.068281000 -4.093002000 1.706018000
H 1.953434000 -4.630756000 3.154067000
C 2.470821000 -1.903714000 2.717479000
H 3.377505000 -2.446191000 3.031008000
H 2.434874000 -1.880971000 1.615255000
H 2.554346000 -0.867267000 3.083831000
H 0.171597000 -4.509178000 3.202328000
H 0.988975000 -4.213534000 -2.657386000
C -0.573975000 -2.186196000 -0.312480000
O -0.708898000 -3.299220000 -0.600801000
The Fe-CO complex without HB
Singlet
Fe 0.039420000 0.157602000 -0.077263000
N -0.161856000 0.064834000 1.878009000
N 1.855761000 0.166907000 -0.856521000
N -1.449993000 -0.439232000 -1.227623000
N 0.393633000 -1.886851000 0.105436000
C -0.308047000 1.070330000 2.758533000
N -1.199162000 0.988933000 3.780013000
H -1.957986000 0.316609000 3.670211000
C -1.280949000 1.880877000 4.952903000
H -0.254907000 2.247978000 5.135461000
C -2.219298000 3.069898000 4.684122000
H -1.914979000 3.638641000 3.789846000
H -2.221769000 3.757092000 5.545613000
H -3.250953000 2.712713000 4.524661000
C -1.725449000 1.054811000 6.166535000
H -1.761259000 1.693652000 7.062821000
H -1.028767000 0.222725000 6.354338000
H -2.736451000 0.640289000 6.007236000
N 0.459082000 2.187187000 2.635142000
H 0.215732000 2.981558000 3.225307000
C 1.858302000 2.159204000 2.146559000
H 1.850397000 1.586078000 1.206083000
C 2.297677000 3.593137000 1.846398000
H 3.324963000 3.590259000 1.451309000
H 2.289782000 4.210590000 2.762323000
H 1.638052000 4.061956000 1.099549000
C 2.772927000 1.448216000 3.153765000
H 3.800838000 1.388479000 2.758710000
H 2.417105000 0.422042000 3.343784000
H 2.800241000 1.993553000 4.112822000
C 2.521127000 1.180670000 -1.435482000
N 1.875105000 1.994540000 -2.314334000
H 2.371741000 2.831197000 -2.617042000
N 3.834640000 1.406013000 -1.170663000
H 4.201433000 1.005950000 -0.307330000
C 4.746941000 2.291605000 -1.919668000
H 4.372856000 2.314640000 -2.959079000
C 4.748008000 3.715123000 -1.336035000
H 5.383613000 4.377604000 -1.945585000
H 5.146807000 3.705659000 -0.307328000
H 3.733232000 4.145217000 -1.302651000
C 6.146873000 1.664635000 -1.920442000
H 6.840201000 2.293603000 -2.500470000
H 6.127983000 0.657416000 -2.365606000
H 6.540389000 1.588829000 -0.891563000
C 0.810229000 1.518594000 -3.228623000
H 0.085269000 0.970176000 -2.607135000
C 0.113885000 2.735680000 -3.839917000
H 0.815901000 3.329423000 -4.452283000
H -0.307651000 3.385582000 -3.057180000
H -0.705446000 2.403085000 -4.495414000
C 1.383613000 0.561519000 -4.283221000
H 0.575594000 0.175011000 -4.926662000
H 1.878976000 -0.296583000 -3.799506000
H 2.120333000 1.077258000 -4.922921000
C -2.439007000 0.287517000 -1.774582000
N -2.850042000 0.071881000 -3.051337000
H -2.194358000 -0.410174000 -3.665916000
C -4.072254000 0.601683000 -3.686266000
H -4.815779000 0.720848000 -2.877717000
C -3.808867000 1.962402000 -4.354317000
H -4.744240000 2.372555000 -4.768141000
H -3.086684000 1.848922000 -5.180770000
H -3.396260000 2.695788000 -3.641686000
C -4.599183000 -0.440296000 -4.680888000
H -5.530568000 -0.079459000 -5.144580000
H -4.804193000 -1.398239000 -4.177570000
H -3.866153000 -0.614985000 -5.487934000
N -3.052563000 1.251624000 -1.034891000
H -3.691093000 1.873569000 -1.528781000
C -3.289794000 1.123285000 0.422919000
H -2.325623000 0.839051000 0.873056000
C -4.317731000 0.020646000 0.712952000
H -5.297983000 0.271392000 0.272169000
H -4.447563000 -0.102226000 1.801236000
H -3.981710000 -0.942986000 0.295507000
C -3.706558000 2.488945000 0.971607000
H -2.936077000 3.249441000 0.770227000
H -3.853216000 2.420877000 2.060433000
H -4.659111000 2.823397000 0.523041000
C 2.626047000 -0.982341000 -0.356233000
H 2.903576000 -0.855305000 0.709634000
H 3.558646000 -1.126830000 -0.930673000
C 1.714105000 -2.188641000 -0.536333000
H 1.539977000 -2.340365000 -1.612624000
H 2.138690000 -3.116478000 -0.114295000
C -0.545419000 -1.294471000 2.291425000
H -1.594334000 -1.524042000 2.015947000
H -0.448757000 -1.427943000 3.383761000
C 0.419790000 -2.223090000 1.565838000
H 1.438466000 -2.032842000 1.937366000
H 0.183957000 -3.291644000 1.714600000
C -0.715768000 -2.613970000 -0.592018000
H -1.553888000 -2.710392000 0.115126000
H -0.382750000 -3.625806000 -0.883346000
C -1.171325000 -1.774290000 -1.778627000
H -0.385313000 -1.737807000 -2.559416000
H -2.073678000 -2.221954000 -2.232214000
O -0.453147000 3.018051000 -0.338634000
C -0.255591000 1.871528000 -0.232679000
Triplet
Fe 0.038777000 0.155606000 -0.087149000
N -0.162527000 0.070424000 1.879668000
N 1.863648000 0.167976000 -0.853422000
N -1.467823000 -0.447285000 -1.219407000
N 0.393417000 -1.885956000 0.103928000
C -0.309444000 1.076078000 2.757744000
N -1.196075000 0.995085000 3.783417000
H -1.952942000 0.319757000 3.679185000
C -1.274423000 1.888199000 4.955587000
H -0.248746000 2.259151000 5.132238000
C -2.218311000 3.073694000 4.690708000
H -1.920542000 3.642554000 3.794296000
H -2.218802000 3.761793000 5.551496000
H -3.249550000 2.712762000 4.536966000
C -1.709313000 1.062190000 6.172765000
H -1.742752000 1.701974000 7.068478000
H -1.008582000 0.232889000 6.357846000
H -2.719578000 0.643662000 6.019340000
N 0.453007000 2.196140000 2.628675000
H 0.210012000 2.989575000 3.220181000
C 1.851488000 2.170789000 2.138030000
H 1.844676000 1.593776000 1.200045000
C 2.285912000 3.604759000 1.830599000
H 3.312081000 3.603289000 1.432524000
H 2.278819000 4.226039000 2.743946000
H 1.622718000 4.068575000 1.083796000
C 2.770640000 1.467468000 3.146608000
H 3.797983000 1.409314000 2.749816000
H 2.418576000 0.441040000 3.342158000
H 2.798106000 2.017439000 4.103023000
C 2.529052000 1.178025000 -1.437660000
N 1.882682000 1.985866000 -2.321714000
H 2.378150000 2.821405000 -2.629266000
N 3.842372000 1.404553000 -1.174730000
H 4.209154000 1.008988000 -0.309292000
C 4.754982000 2.285619000 -1.928743000
H 4.379997000 2.304236000 -2.967902000
C 4.757664000 3.711623000 -1.351307000
H 5.393874000 4.370824000 -1.963769000
H 5.156538000 3.706159000 -0.322592000
H 3.743289000 4.142790000 -1.319786000
C 6.154274000 1.657244000 -1.927833000
H 6.847703000 2.282804000 -2.511410000
H 6.133979000 0.647990000 -2.368306000
H 6.548636000 1.585804000 -0.898966000
C 0.816633000 1.504236000 -3.232070000
H 0.086786000 0.966888000 -2.606316000
C 0.127060000 2.717636000 -3.858123000
H 0.832731000 3.300939000 -4.476263000
H -0.292395000 3.378409000 -3.083351000
H -0.693056000 2.381456000 -4.510787000
C 1.386213000 0.531913000 -4.274583000
H 0.576529000 0.141189000 -4.913351000
H 1.877612000 -0.322430000 -3.780312000
H 2.125375000 1.036611000 -4.920174000
C -2.455430000 0.280160000 -1.766813000
N -2.866980000 0.064630000 -3.043198000
H -2.210842000 -0.417232000 -3.657462000
C -4.083137000 0.604625000 -3.681141000
H -4.830068000 0.723828000 -2.875667000
C -3.808770000 1.967131000 -4.341177000
H -4.739903000 2.385103000 -4.756732000
H -3.083903000 1.853300000 -5.165218000
H -3.394536000 2.694380000 -3.623215000
C -4.611123000 -0.429424000 -4.683393000
H -5.538457000 -0.061276000 -5.149414000
H -4.823461000 -1.388817000 -4.185918000
H -3.875374000 -0.603889000 -5.488019000
N -3.067927000 1.244296000 -1.026804000
H -3.709706000 1.864250000 -1.518787000
C -3.293881000 1.122217000 0.433196000
H -2.326432000 0.841079000 0.878051000
C -4.318869000 0.020126000 0.735709000
H -5.302193000 0.268066000 0.300255000
H -4.441387000 -0.097449000 1.825417000
H -3.984787000 -0.945191000 0.320681000
C -3.707624000 2.490003000 0.978970000
H -2.939456000 3.250257000 0.767970000
H -3.845466000 2.426737000 2.069227000
H -4.664024000 2.821566000 0.536517000
C 2.629550000 -0.981018000 -0.346272000
H 2.900502000 -0.853759000 0.721173000
H 3.565767000 -1.127402000 -0.914283000
C 1.717219000 -2.186625000 -0.532347000
H 1.547409000 -2.336420000 -1.609649000
H 2.138685000 -3.115510000 -0.109508000
C -0.551968000 -1.287992000 2.288306000
H -1.600146000 -1.515516000 2.007777000
H -0.460738000 -1.425035000 3.380783000
C 0.415001000 -2.217864000 1.566138000
H 1.432621000 -2.027085000 1.940118000
H 0.178898000 -3.286241000 1.715376000
C -0.713442000 -2.617502000 -0.594591000
H -1.549064000 -2.722074000 0.114240000
H -0.373581000 -3.625856000 -0.889607000
C -1.178515000 -1.777272000 -1.777140000
H -0.394716000 -1.732115000 -2.559928000
H -2.078015000 -2.231281000 -2.230294000
O -0.458402000 3.016991000 -0.355838000
C -0.259201000 1.870905000 -0.247648000
Quintet
Fe 0.029732000 0.286711000 -0.090426000
N -0.131374000 0.033062000 1.913757000
N 1.879246000 0.167174000 -0.892420000
N -1.468805000 -0.453325000 -1.227734000
N 0.418165000 -1.983414000 0.117840000
C -0.282856000 1.043690000 2.772203000
N -1.157521000 0.993168000 3.808119000
H -1.895258000 0.291634000 3.743045000
C -1.258158000 1.947187000 4.930018000
H -0.242243000 2.351652000 5.088287000
C -2.229401000 3.093478000 4.600788000
H -1.943753000 3.618417000 3.674213000
H -2.246609000 3.827620000 5.422483000
H -3.251562000 2.700337000 4.467778000
C -1.673532000 1.178547000 6.190875000
H -1.718198000 1.865098000 7.050686000
H -0.955366000 0.375103000 6.418140000
H -2.675354000 0.732104000 6.063384000
N 0.462893000 2.178623000 2.572212000
H 0.234014000 2.976240000 3.165781000
C 1.891328000 2.107998000 2.161317000
H 1.923798000 1.513507000 1.233351000
C 2.374537000 3.524800000 1.848395000
H 3.422403000 3.492083000 1.513808000
H 2.325684000 4.167001000 2.745629000
H 1.771091000 3.989263000 1.052796000
C 2.740478000 1.408874000 3.230630000
H 3.784477000 1.319131000 2.887204000
H 2.356659000 0.394946000 3.430973000
H 2.732922000 1.981257000 4.174123000
C 2.557644000 1.166910000 -1.468989000
N 1.900146000 2.014544000 -2.314613000
H 2.421362000 2.821770000 -2.652633000
N 3.882117000 1.369622000 -1.236789000
H 4.264645000 0.943738000 -0.392933000
C 4.769958000 2.304371000 -1.954400000
H 4.399303000 2.351039000 -2.994629000
C 4.735414000 3.708878000 -1.326782000
H 5.350057000 4.407023000 -1.917795000
H 5.139095000 3.677866000 -0.300518000
H 3.709747000 4.110318000 -1.275816000
C 6.185609000 1.714337000 -1.973495000
H 6.862581000 2.379280000 -2.532199000
H 6.193202000 0.721557000 -2.450256000
H 6.580367000 1.616181000 -0.946945000
C 0.782851000 1.575688000 -3.182417000
H 0.018651000 1.121918000 -2.526147000
C 0.176066000 2.808814000 -3.853715000
H 0.911060000 3.296332000 -4.518658000
H -0.164321000 3.545281000 -3.108937000
H -0.687382000 2.509289000 -4.466707000
C 1.244282000 0.515617000 -4.192368000
H 0.390030000 0.166113000 -4.795531000
H 1.680409000 -0.353013000 -3.672924000
H 2.002936000 0.935324000 -4.874863000
C -2.465571000 0.253344000 -1.774017000
N -2.896657000 0.029594000 -3.042892000
H -2.253730000 -0.470738000 -3.656271000
C -4.095112000 0.602050000 -3.685386000
H -4.846483000 0.736256000 -2.886124000
C -3.782142000 1.959827000 -4.338259000
H -4.698617000 2.402019000 -4.761340000
H -3.052335000 1.829962000 -5.155610000
H -3.357472000 2.674012000 -3.613295000
C -4.641090000 -0.415057000 -4.695285000
H -5.556620000 -0.023490000 -5.165417000
H -4.878652000 -1.371332000 -4.203267000
H -3.904441000 -0.603171000 -5.496053000
N -3.065775000 1.231443000 -1.030289000
H -3.740030000 1.820237000 -1.518001000
C -3.315445000 1.078439000 0.425453000
H -2.344685000 0.842017000 0.890699000
C -4.289136000 -0.075561000 0.700958000
H -5.277086000 0.129669000 0.253938000
H -4.420158000 -0.210585000 1.787565000
H -3.902588000 -1.018819000 0.280970000
C -3.809361000 2.417361000 0.975877000
H -3.080341000 3.221645000 0.789626000
H -3.966316000 2.335794000 2.062178000
H -4.771967000 2.703637000 0.515959000
C 2.624543000 -0.977530000 -0.350446000
H 2.876009000 -0.824719000 0.719174000
H 3.573606000 -1.135298000 -0.895092000
C 1.740473000 -2.216529000 -0.513849000
H 1.577504000 -2.385116000 -1.590293000
H 2.227392000 -3.118959000 -0.097851000
C -0.547956000 -1.321757000 2.285144000
H -1.594695000 -1.521589000 1.979101000
H -0.484442000 -1.477616000 3.377673000
C 0.411232000 -2.279802000 1.571001000
H 1.427185000 -2.102278000 1.958452000
H 0.149931000 -3.337935000 1.762172000
C -0.688927000 -2.650558000 -0.608835000
H -1.534540000 -2.761476000 0.088522000
H -0.391389000 -3.660544000 -0.950061000
C -1.144471000 -1.774467000 -1.780075000
H -0.345540000 -1.707626000 -2.545915000
H -2.025513000 -2.237535000 -2.260759000
O -0.547533000 3.354738000 -0.458907000
C -0.333909000 2.256620000 -0.182756000
The FeIV-oxido complex with HB
Singlet
Fe -0.145366000 0.594606000 -0.472538000
N 0.228695000 -0.091103000 3.540863000
N 3.730532000 -0.069012000 -1.997046000
N 1.723982000 0.666673000 -0.925084000
N -1.822832000 1.250963000 -1.161944000
N 1.882747000 -1.484226000 -1.835502000
N -0.399988000 0.655171000 1.378199000
N -4.168315000 1.488964000 -0.970674000
N 0.075773000 -1.602340000 1.755361000
N -3.143740000 -0.607830000 -0.687113000
N 0.132710000 2.744378000 -0.177360000
H 3.107121000 -1.987911000 -3.457196000
H 0.367063000 0.885619000 3.791272000
H 4.038268000 0.900177000 -1.972008000
H 0.902526000 -1.546735000 -1.466866000
H -4.019101000 2.497470000 -0.943114000
H -0.196906000 -1.656079000 0.747558000
H -2.217788000 -1.072711000 -0.782547000
C -3.040717000 0.720711000 -0.942206000
C 2.446146000 -0.290313000 -1.584884000
C 2.181744000 -2.359023000 -2.989226000
C -1.606873000 2.510398000 -1.878452000
H -2.537991000 2.918611000 -2.305562000
H -0.925610000 2.315000000 -2.726537000
C -0.023411000 -0.342744000 2.227958000
C -0.891757000 1.952289000 1.862096000
H -0.962192000 2.008763000 2.958816000
H -1.912726000 2.103624000 1.469190000
C 2.389820000 1.874641000 -0.403000000
H 3.385338000 2.065769000 -0.830157000
H 2.537204000 1.760767000 0.686721000
C -4.036656000 -1.190133000 0.344459000
H -5.072295000 -0.889587000 0.117379000
C -0.964941000 3.479133000 -0.890696000
H -0.566076000 4.383138000 -1.379521000
H -1.710472000 3.797347000 -0.146129000
C 1.482074000 3.052100000 -0.726554000
H 1.868837000 4.002590000 -0.317345000
H 1.390763000 3.148655000 -1.819953000
C -0.228292000 -0.949130000 4.667639000
H -0.526169000 -1.909988000 4.219516000
C 4.844548000 -1.035542000 -1.781771000
H 4.384507000 -2.031267000 -1.697520000
C 0.920773000 -1.160988000 5.659986000
H 1.236273000 -0.198643000 6.098045000
H 0.593459000 -1.818062000 6.481243000
H 1.795126000 -1.619078000 5.170467000
C -5.460288000 1.073925000 -1.572223000
H -5.389716000 -0.014703000 -1.726935000
C -5.634450000 1.753697000 -2.939021000
H -6.581766000 1.434626000 -3.403554000
H -4.807734000 1.490633000 -3.618644000
H -5.664555000 2.852090000 -2.829492000
C 1.114593000 -2.575793000 2.174807000
H 1.116517000 -2.634201000 3.273796000
C 0.062123000 2.995578000 1.296299000
H -0.261072000 4.030421000 1.498966000
H 1.063004000 2.855448000 1.731379000
C 5.559933000 -0.712343000 -0.460924000
H 4.856374000 -0.746024000 0.386492000
H 6.362656000 -1.444787000 -0.276362000
H 6.016306000 0.292051000 -0.497787000
C -3.667396000 -0.680172000 1.746797000
H -3.709423000 0.420540000 1.790011000
H -2.651086000 -1.010698000 2.016827000
H -4.371902000 -1.078808000 2.495144000
C -3.934302000 -2.715098000 0.238682000
H -4.608171000 -3.190626000 0.968080000
H -2.904967000 -3.049562000 0.458471000
H -4.207359000 -3.062044000 -0.770697000
C -1.462946000 -0.311560000 5.323303000
H -1.828650000 -0.953769000 6.140912000
H -2.276673000 -0.182505000 4.591532000
H -1.214369000 0.674912000 5.752179000
C 5.788762000 -1.003523000 -2.987475000
H 5.259448000 -1.265693000 -3.917705000
H 6.612785000 -1.719223000 -2.839164000
H 6.228127000 0.001303000 -3.111292000
C 1.035413000 -2.238337000 -4.006982000
H 1.241688000 -2.871164000 -4.885479000
H 0.081709000 -2.569371000 -3.561463000
H 0.919951000 -1.195987000 -4.345227000
C -6.609846000 1.393451000 -0.608061000
H -7.567955000 1.055744000 -1.034548000
H -6.464814000 0.898224000 0.365481000
H -6.679203000 2.481093000 -0.433826000
C 2.381540000 -3.802398000 -2.508352000
H 3.202264000 -3.874681000 -1.776173000
H 2.616266000 -4.458600000 -3.361513000
C 0.725235000 -3.945181000 1.610148000
H 0.700416000 -3.918314000 0.506815000
H 1.464535000 -4.702349000 1.913803000
C 2.499894000 -2.110657000 1.696881000
H 3.278055000 -2.804383000 2.055111000
H 2.536887000 -2.085890000 0.595196000
H 2.730529000 -1.103681000 2.082809000
H -0.267069000 -4.255359000 1.974668000
H 1.461799000 -4.179012000 -2.028736000
O -0.481787000 -1.045339000 -0.812341000
Triplet
Fe -0.678829000 0.695269000 0.753688000
N 1.346362000 0.091569000 4.391732000
N 2.452638000 -0.044245000 -1.809727000
N 1.035800000 0.611888000 -0.028927000
N -1.943017000 1.368546000 -0.568570000
N 0.752953000 -1.468146000 -1.049375000
N -0.089643000 0.715656000 2.611650000
N -3.375124000 1.200185000 -2.453649000
N 0.630872000 -1.484029000 2.802574000
N -2.961668000 -0.679131000 -1.113648000
N -0.180076000 2.778029000 0.963898000
H 1.516617000 -2.468360000 -2.742533000
H 1.501599000 1.083813000 4.559278000
H 2.737486000 0.929988000 -1.884165000
H -0.000333000 -1.546580000 -0.338937000
H -3.231624000 2.201011000 -2.573717000
H -0.051465000 -1.608465000 2.032426000
H -2.364227000 -0.986533000 -0.311016000
C -2.764134000 0.631986000 -1.384140000
C 1.410442000 -0.291603000 -0.966813000
C 0.535396000 -2.238154000 -2.299794000
C -1.772855000 2.796898000 -0.900512000
H -2.729177000 3.266244000 -1.194122000
H -1.060350000 2.929024000 -1.737122000
C 0.624947000 -0.210697000 3.269063000
C -0.589509000 1.946721000 3.227972000
H -0.333968000 2.025668000 4.297707000
H -1.693765000 1.950808000 3.161196000
C 1.912370000 1.711040000 0.398346000
H 2.858364000 1.750597000 -0.161182000
H 2.175946000 1.559799000 1.460172000
C -4.279334000 -1.361471000 -1.181458000
H -4.939492000 -0.756047000 -1.819847000
C -1.322535000 3.515672000 0.361936000
H -1.052179000 4.567279000 0.157925000
H -2.144717000 3.499627000 1.094925000
C 1.101785000 2.987914000 0.218808000
H 1.622977000 3.886339000 0.590010000
H 0.873697000 3.132720000 -0.847844000
C 1.362051000 -0.744725000 5.620467000
H 0.981938000 -1.733996000 5.319499000
C 3.536843000 -1.013479000 -2.128231000
H 3.190459000 -1.994309000 -1.765299000
C 2.798424000 -0.872012000 6.142171000
H 3.198004000 0.117468000 6.424143000
H 2.823093000 -1.515859000 7.035872000
H 3.463404000 -1.305795000 5.378002000
C -3.787412000 0.510368000 -3.701718000
H -3.643753000 -0.567247000 -3.531173000
C -2.854803000 0.955914000 -4.838687000
H -3.122681000 0.430366000 -5.769309000
H -1.803982000 0.731305000 -4.598484000
H -2.950144000 2.040331000 -5.022203000
C 1.811592000 -2.378604000 2.799785000
H 2.185630000 -2.461450000 3.833027000
C -0.006864000 3.104170000 2.422046000
H -0.488431000 4.068101000 2.653275000
H 1.068589000 3.202778000 2.632356000
C 4.807386000 -0.627196000 -1.355548000
H 4.623409000 -0.616281000 -0.269346000
H 5.610452000 -1.352215000 -1.565081000
H 5.164024000 0.371715000 -1.662564000
C -4.883380000 -1.407849000 0.231745000
H -5.006387000 -0.391703000 0.640123000
H -4.234261000 -1.983361000 0.913902000
H -5.871317000 -1.896026000 0.205486000
C -4.115847000 -2.758296000 -1.789927000
H -5.095807000 -3.255838000 -1.866716000
H -3.466259000 -3.383870000 -1.153998000
H -3.668392000 -2.710802000 -2.796105000
C 0.405347000 -0.152542000 6.666661000
H 0.388750000 -0.785683000 7.568857000
H -0.620541000 -0.086668000 6.269189000
H 0.731203000 0.858358000 6.968652000
C 3.765640000 -1.059685000 -3.643757000
H 2.846003000 -1.340666000 -4.181115000
H 4.551887000 -1.792374000 -3.885663000
H 4.092119000 -0.072887000 -4.013850000
C -0.291151000 -1.423470000 -3.305487000
H -0.396660000 -1.981947000 -4.249759000
H -1.295886000 -1.230393000 -2.896355000
H 0.196803000 -0.459941000 -3.526440000
C -5.260257000 0.804003000 -4.016239000
H -5.560984000 0.272223000 -4.932881000
H -5.924175000 0.487146000 -3.195945000
H -5.412003000 1.884306000 -4.181160000
C -0.139447000 -3.557646000 -1.914768000
H 0.487314000 -4.135343000 -1.216465000
H -0.313132000 -4.167083000 -2.814782000
C 1.347893000 -3.763521000 2.337029000
H 0.963074000 -3.717937000 1.302792000
H 2.192905000 -4.469056000 2.351369000
C 2.933208000 -1.815757000 1.912113000
H 3.831109000 -2.451349000 1.983306000
H 2.607237000 -1.795137000 0.859658000
H 3.209252000 -0.794683000 2.222975000
H 0.551434000 -4.154918000 2.989813000
H -1.117099000 -3.371163000 -1.438526000
O -1.192514000 -0.921604000 0.835937000
Quintet
Fe -0.074072000 0.481823000 0.160565000
N 0.251992000 0.035594000 4.324648000
N 3.406399000 0.011416000 -2.176414000
N 1.804538000 0.480080000 -0.492897000
N -1.480035000 1.097237000 -1.098667000
N 1.808901000 -1.590826000 -1.567921000
N -0.372040000 0.626517000 2.114867000
N -3.759301000 1.208641000 -1.738614000
N -0.081546000 -1.616724000 2.694927000
N -2.774156000 -0.844650000 -1.182392000
N 0.291775000 2.590717000 0.346546000
H 2.354585000 -2.151178000 -3.531120000
H 0.421761000 1.023073000 4.503218000
H 3.669768000 0.994318000 -2.154653000
H 1.036253000 -1.726992000 -0.889410000
H -3.695011000 2.224024000 -1.673241000
H -0.379036000 -1.709304000 1.705914000
H -1.851812000 -1.233190000 -0.911182000
C -2.667406000 0.505296000 -1.345188000
C 2.348068000 -0.349300000 -1.406165000
C 1.444469000 -2.125039000 -2.910993000
C -1.147363000 2.428037000 -1.627187000
H -1.963402000 2.887195000 -2.207895000
H -0.293143000 2.325296000 -2.321787000
C -0.070036000 -0.301311000 3.049832000
C -0.776190000 1.995291000 2.468317000
H -0.823855000 2.175180000 3.554884000
H -1.796755000 2.171219000 2.081096000
C 2.528563000 1.641963000 0.041477000
H 3.530676000 1.779312000 -0.396091000
H 2.682358000 1.491341000 1.125985000
C -3.862532000 -1.450151000 -0.360471000
H -4.828224000 -1.215520000 -0.836729000
C -0.774117000 3.301511000 -0.435294000
H -0.414387000 4.301056000 -0.734174000
H -1.650905000 3.425892000 0.218493000
C 1.656122000 2.865143000 -0.216363000
H 2.067195000 3.785753000 0.232155000
H 1.553703000 3.020715000 -1.301293000
C -0.065801000 -0.767206000 5.531848000
H -0.398286000 -1.750284000 5.163539000
C 4.476900000 -0.904492000 -2.643973000
H 4.113540000 -1.924387000 -2.442910000
C 1.187248000 -0.923117000 6.402552000
H 1.537356000 0.061504000 6.757324000
H 0.959914000 -1.541974000 7.285119000
H 2.008857000 -1.398563000 5.843043000
C -4.830807000 0.707248000 -2.632049000
H -4.660580000 -0.376098000 -2.733884000
C -4.683119000 1.360547000 -4.014959000
H -5.457100000 0.974874000 -4.698348000
H -3.693668000 1.143484000 -4.448287000
H -4.805369000 2.455756000 -3.948068000
C 1.056547000 -2.528818000 3.003720000
H 1.190290000 -2.555911000 4.096838000
C 0.223377000 2.937098000 1.805828000
H -0.046309000 4.000495000 1.925177000
H 1.221769000 2.778668000 2.241385000
C 5.747683000 -0.662530000 -1.814940000
H 5.551989000 -0.819560000 -0.742057000
H 6.542923000 -1.356844000 -2.131607000
H 6.119541000 0.367222000 -1.957613000
C -3.847775000 -0.872711000 1.063939000
H -3.980777000 0.221961000 1.046921000
H -2.891399000 -1.098816000 1.565203000
H -4.665253000 -1.307219000 1.662360000
C -3.659373000 -2.967632000 -0.380555000
H -4.458607000 -3.464783000 0.190893000
H -2.693115000 -3.234793000 0.083221000
H -3.670783000 -3.354648000 -1.412029000
C -1.228696000 -0.106578000 6.288153000
H -1.496300000 -0.710463000 7.170438000
H -2.116721000 -0.017563000 5.641974000
H -0.946890000 0.901348000 6.639736000
C 4.711414000 -0.711971000 -4.147401000
H 3.789450000 -0.890106000 -4.723966000
H 5.486770000 -1.409800000 -4.501599000
H 5.055521000 0.315359000 -4.357599000
C 0.401668000 -1.220139000 -3.586909000
H 0.165999000 -1.595952000 -4.596201000
H -0.532711000 -1.195204000 -3.000939000
H 0.777996000 -0.188061000 -3.685149000
C -6.205528000 0.969303000 -2.003661000
H -7.000130000 0.565739000 -2.651376000
H -6.289788000 0.498584000 -1.011033000
H -6.379076000 2.052978000 -1.886875000
C 0.939212000 -3.557064000 -2.714784000
H 1.706130000 -4.184521000 -2.233256000
H 0.677623000 -4.003697000 -3.686704000
C 0.669245000 -3.928779000 2.519540000
H 0.513219000 -3.930839000 1.426056000
H 1.473853000 -4.645026000 2.747914000
C 2.351666000 -2.018445000 2.351470000
H 3.197993000 -2.671928000 2.619982000
H 2.258283000 -2.008717000 1.252370000
H 2.588535000 -0.995755000 2.689780000
H -0.257691000 -4.273120000 3.005251000
H 0.033314000 -3.564945000 -2.082786000
O -0.360843000 -1.175552000 0.022028000
The FeIV-oxido complex without HB
Singlet
Fe 0.081933000 0.151927000 -0.093011000
N -0.072589000 -0.004202000 1.821148000
N 1.852695000 0.000571000 -0.825246000
N -1.413113000 -0.478492000 -1.137179000
N 0.393915000 -2.016719000 0.119594000
C -0.274761000 1.036439000 2.666012000
N -1.189442000 0.916745000 3.668505000
H -1.925362000 0.225195000 3.530915000
C -1.346264000 1.812678000 4.836403000
H -0.334944000 2.199272000 5.059552000
C -2.295185000 2.981938000 4.515681000
H -1.970363000 3.560493000 3.632949000
H -2.355211000 3.674342000 5.370242000
H -3.312930000 2.606231000 4.313521000
C -1.835149000 0.982924000 6.029564000
H -1.933636000 1.622820000 6.919809000
H -1.132746000 0.168431000 6.265936000
H -2.829625000 0.547103000 5.826294000
N 0.429652000 2.188333000 2.596146000
H 0.008897000 2.995090000 3.053745000
C 1.739470000 2.425677000 1.951998000
H 1.598024000 2.292127000 0.864888000
C 2.124430000 3.884548000 2.218606000
H 3.076174000 4.117740000 1.717220000
H 2.259538000 4.076128000 3.297408000
H 1.361969000 4.577077000 1.824194000
C 2.794914000 1.442481000 2.474508000
H 3.762787000 1.645349000 1.985892000
H 2.507166000 0.398952000 2.270815000
H 2.940423000 1.557488000 3.561353000
C 2.532357000 1.026966000 -1.394451000
N 1.954184000 1.853337000 -2.290954000
H 2.440527000 2.725277000 -2.495901000
N 3.840601000 1.218248000 -1.078738000
H 4.151403000 0.827601000 -0.189564000
C 4.800073000 2.105767000 -1.775079000
H 4.492272000 2.113410000 -2.836940000
C 4.746471000 3.533259000 -1.201569000
H 5.416554000 4.200146000 -1.766868000
H 5.077280000 3.536306000 -0.148826000
H 3.730040000 3.962726000 -1.235259000
C 6.200994000 1.491152000 -1.672361000
H 6.928849000 2.119769000 -2.207804000
H 6.229212000 0.481117000 -2.110140000
H 6.529450000 1.431739000 -0.619390000
C 0.817487000 1.522524000 -3.175635000
H 0.287534000 0.692583000 -2.683397000
C -0.119877000 2.730274000 -3.263394000
H 0.392846000 3.599613000 -3.711667000
H -0.483438000 3.000263000 -2.260380000
H -0.979435000 2.489872000 -3.908576000
C 1.338203000 1.060019000 -4.545217000
H 0.496226000 0.783457000 -5.201725000
H 2.001417000 0.185161000 -4.445741000
H 1.898966000 1.864271000 -5.051364000
C -2.352243000 0.307302000 -1.715818000
N -2.757939000 0.051889000 -2.991195000
H -2.123176000 -0.485296000 -3.579536000
C -4.031536000 0.482106000 -3.617382000
H -4.744056000 0.614735000 -2.782851000
C -3.868389000 1.810671000 -4.375097000
H -4.835068000 2.131796000 -4.794462000
H -3.158553000 1.696300000 -5.211978000
H -3.496286000 2.624364000 -3.728224000
C -4.533376000 -0.644007000 -4.529664000
H -5.495904000 -0.362171000 -4.983459000
H -4.679097000 -1.580791000 -3.968851000
H -3.823607000 -0.830028000 -5.355424000
N -2.958766000 1.329295000 -1.070375000
H -3.390546000 2.033568000 -1.666295000
C -3.076618000 1.551081000 0.385789000
H -2.057035000 1.714145000 0.776784000
C -3.721551000 0.340054000 1.072459000
H -4.740681000 0.164605000 0.690021000
H -3.799747000 0.526213000 2.156690000
H -3.128719000 -0.574678000 0.912122000
C -3.887949000 2.834210000 0.592114000
H -3.401649000 3.696325000 0.105644000
H -3.967195000 3.058213000 1.666862000
H -4.913411000 2.731110000 0.196410000
C 2.613959000 -1.180209000 -0.399194000
H 2.940646000 -1.096952000 0.657641000
H 3.516979000 -1.315624000 -1.019611000
C 1.668676000 -2.360099000 -0.571270000
H 1.454366000 -2.492144000 -1.643462000
H 2.088726000 -3.305459000 -0.181362000
C -0.440884000 -1.344391000 2.300964000
H -1.503203000 -1.576796000 2.080764000
H -0.298307000 -1.426068000 3.392709000
C 0.473944000 -2.317933000 1.576020000
H 1.510455000 -2.146927000 1.906221000
H 0.216768000 -3.373865000 1.778300000
C -0.769755000 -2.696311000 -0.513852000
H -1.580597000 -2.755654000 0.229255000
H -0.509306000 -3.724930000 -0.823994000
C -1.232071000 -1.834078000 -1.678396000
H -0.476166000 -1.847309000 -2.491340000
H -2.178188000 -2.226405000 -2.090453000
O -0.148826000 1.760395000 -0.253926000
Triplet
[truncated: 199 more rows]
